# Supplementary material for: Targeted Analysis of Sphingolipids in Turkeys Fed Fusariotoxins: First Evidence of Key Changes That Could Help Explain Their Relative Resistance to Fumonisin Toxicity
Source: Int J Mol Sci. 2022 Feb 24;23(5):2512. doi: 10.3390/ijms23052512 (PMC8910753; doi:10.3390/ijms23052512)
Supplement: Supplementary file 1 [file ijms-23-02512-s001.zip]

Archive with 1 entries (1 files):
- ijms-1593023-supplementary.pdf
